# Supplementary material for: Potential role of the Trpv4 c.1491+1G>A mutation in pulmonary fibrosis in a gene-edited mouse model
Source: Front Genet. 2026 Jun 18;17:1834091. doi: 10.3389/fgene.2026.1834091 (PMC13322678; doi:10.3389/fgene.2026.1834091)
Supplement: Supplementary file 1 [file DataSheet3.zip]

Archive with 8 entries (7 files):
- Supplementary_Figures/
- Supplementary_Figures/S1.jpg
- Supplementary_Figures/S2.jpg
- Supplementary_Figures/S3.jpg
- Supplementary_Figures/S4.jpg
- Supplementary_Figures/S5.jpg
- Supplementary_Figures/S6.jpg
- Supplementary_Figures/S7.jpg
