# Supplementary material for: Potential role of the Trpv4 c.1491+1G>A mutation in pulmonary fibrosis in a gene-edited mouse model
Source: Front Genet. 2026 Jun 18;17:1834091. doi: 10.3389/fgene.2026.1834091 (PMC13322678; doi:10.3389/fgene.2026.1834091)
Supplement: Supplementary file 3 [file DataSheet1.zip]

Archive with 36 entries (28 files):
- Supplementary.1/
- Supplementary.1/1.H&E+Masson/
- Supplementary.1/1.H&E+Masson/HE-WT.jpg
- Supplementary.1/1.H&E+Masson/Het-HE.jpg
- Supplementary.1/1.H&E+Masson/Hom-HE.jpg
- Supplementary.1/1.H&E+Masson/MS-Het.jpg
- Supplementary.1/1.H&E+Masson/MS-Hom.jpg
- Supplementary.1/1.H&E+Masson/MS-WT.jpg
- Supplementary.1/2.QPCR/
- Supplementary.1/2.QPCR/Alcam qPCR.pdf
- Supplementary.1/2.QPCR/Cd6 qpcr.pdf
- Supplementary.1/2.QPCR/Cd74 qpcr.pdf
- Supplementary.1/2.QPCR/Lung-QPCR.xlsx
- Supplementary.1/2.QPCR/Mif qPCR.pdf
- Supplementary.1/3.R/
- Supplementary.1/3.R/Lung.R
- Supplementary.1/4.WB/
- Supplementary.1/4.WB/ALCAM,CD74/
- Supplementary.1/4.WB/ALCAM,CD74/ALCAM wb.pdf
- Supplementary.1/4.WB/ALCAM,CD74/ALCAM-1.Tif
- Supplementary.1/4.WB/ALCAM,CD74/B-actin-1.Tif
- Supplementary.1/4.WB/ALCAM,CD74/CD74 wb.pdf
- Supplementary.1/4.WB/ALCAM,CD74/CD74-1.Tif
- Supplementary.1/4.WB/ALCAM,CD74/Merge-1.1.Tif
- Supplementary.1/4.WB/ALCAM,CD74/Merge-2.Tif
- Supplementary.1/4.WB/ALCAM,CD74/Results.csv
- Supplementary.1/4.WB/CD6/
- Supplementary.1/4.WB/CD6/b-actin.2-25.6.5.Tif
- Supplementary.1/4.WB/CD6/CD6 wb.pdf
- Supplementary.1/4.WB/CD6/Cd6-2-6.5.Tif
- Supplementary.1/4.WB/CD6/CD6-Results.csv
- Supplementary.1/4.WB/Trpv4/
- Supplementary.1/4.WB/Trpv4/Lung actin1 10.10.Tif
- Supplementary.1/4.WB/Trpv4/Lung trpv4 1 10.11.Tif
- Supplementary.1/4.WB/Trpv4/Lung trpv41+actin1.png
- Supplementary.1/4.WB/Trpv4/Lung-WB.xlsx
