# Supplementary material for: Potential role of the Trpv4 c.1491+1G>A mutation in pulmonary fibrosis in a gene-edited mouse model
Source: Front Genet. 2026 Jun 18;17:1834091. doi: 10.3389/fgene.2026.1834091 (PMC13322678; doi:10.3389/fgene.2026.1834091)
Supplement: Supplementary file 3 [file DataSheet1.zip › Supplementary.1/2.QPCR/Lung-QPCR.xlsx]

## Sheet: Sheet1
Gene	Sample	Repeat 1	Repeat 2	Repeat 3	CT Value (Average)	DeltaCT	DeltaDelta CT	Negative DeltaDelta CT	2Neg DDCT
Actin	WT-1	19.26	19.17	19.13	19.1867	0
Actin	WT-2	19.41	19.46	19.5	19.4567	0
Actin	WT-3	19.44	19.44	19.34	19.4067	0
Actin	trpv4-Het-1	19.8	20.04	19.59	19.81	0
Actin	trpv4-Het-2	20.31	20.2	20.12	20.21	0
Actin	trpv4-Het-3	19.58	19.19	19.31	19.36	0
Actin	trpv4-Hom-1	21.31	21.06	21.12	21.1633	0
Actin	trpv4-Hom-2	21.49	21.4	21.36	21.4167	0
Actin	trpv4-Hom-3	24.15	23.93	23.76	23.9467	0
trpv4	WT-1	28.64	28.92	28.81	28.79	9.60333	-0.0622222	0.0622222	1.04407
trpv4	WT-2	29.27	29.17	29.31	29.25	9.79333	0.127778	-0.127778	0.91524
trpv4	WT-3	29.04	29.16	28.82	29.0067	9.6	-0.0655556	0.0655556	1.04649
trpv4	trpv4-Het-1	30.17	30.13	30.12	30.14	10.33	0.664444	-0.664444	0.630932
trpv4	trpv4-Het-2	31.16	31.28	31.06	31.1667	10.9567	1.29111	-1.29111	0.408636
trpv4	trpv4-Het-3	29.51	29.33	29.11	29.3167	9.95667	0.291111	-0.291111	0.817272
trpv4	trpv4-Hom-1	36.6	36.29	36.67	36.52	15.3567	5.69111	-5.69111	0.0193555
trpv4	trpv4-Hom-2	36.01	36.37	36.86	36.4133	14.9967	5.33111	-5.33111	0.0248414
trpv4	trpv4-Hom-3	37.79	38.93	37.32	38.0133	14.0667	4.40111	-4.40111	0.0473297
						9.66556
The yellow part (average DeltaCT value of WT group) is used to calculate the DeltaDelta values (DeltaCT value - yellow number) of WT group, trpv4 exon8:c.1491+1G>A -Het group and trpv4 exon8:c.1491+1G>A -Hom group; The red numbers are used to calculate the mRNA expression of mouse in WT group, trpv4 exon8:c.1491+1G>A -Het group and trpv4 exon8:c.1491+1G>A -Hom group.
P = 0.023 for WT and trpv4-Het, P =0.0002 for WT and trpv4-Hom, P = 0.003 for trpv4-Het and trpv4-Hom.
