# Supplementary material for: Potential role of the Trpv4 c.1491+1G>A mutation in pulmonary fibrosis in a gene-edited mouse model
Source: Front Genet. 2026 Jun 18;17:1834091. doi: 10.3389/fgene.2026.1834091 (PMC13322678; doi:10.3389/fgene.2026.1834091)
Supplement: Supplementary file 3 [file DataSheet1.zip › Supplementary.1/3.R/Lung.R]

setwd("~/liwang/yu_renwu/Trpv4-lung/")
library(dplyr)
library(Seurat)
library(patchwork)
library(Matrix)
library(BiocManager)
library(tidyverse)
library(ggplot2)
library(harmony)
rm(list = ls())
#设置 Seurat 对象
C73 <- Read10X("~/liwang/yu_renwu/Trpv4-lung/C73_lung/")
C80 <- Read10X("~/liwang/yu_renwu/Trpv4-lung/C80_lung/")
A94 <- Read10X("~/liwang/yu_renwu/Trpv4-lung/A94_M_lung/")
D14 <- Read10X("~/liwang/yu_renwu/Trpv4-lung/D14_M_lung/")
C73_lung <- CreateSeuratObject(counts = C73, project = "C73_lung",min.cells = 3, min.features = 300)
C80_lung <- CreateSeuratObject(counts = C80, project = "C80_lung",min.cells = 3, min.features = 300)
A94_lung <- CreateSeuratObject(counts = A94, project = "A94_lung",min.cells = 3, min.features = 300)
D14_lung <- CreateSeuratObject(counts = D14, project = "D14_lung",min.cells = 3, min.features = 300)
WT <- merge(C73_lung, y = c(C80_lung), add.cell.ids = c("C73_lung","C80_lung"), project = "lung-WT")
KI <- merge(A94_lung, y = c(D14_lung), add.cell.ids = c("A94_lung","D14_lung"), project = "lung-KI")
lung_all <- merge(WT, y = c(KI), add.cell.ids = c("WT","KI"), project = "lung_all")
lung_all[["percent.mt"]] <- PercentageFeatureSet(lung_all, pattern = "^mt-")
head(lung_all@meta.data,5)

#标准预处理工作流程
lung_all <- subset(lung_all,subset = nCount_RNA >300 & percent.mt < 10 & nFeature_RNA >200 )
random_colors <- sample(colors(), 4)
Vln1 <- VlnPlot(lung_all,
               features = c("nFeature_RNA", "nCount_RNA", "percent.mt"), 
               ncol = 3, 
               pt.size = 0, #不需要显示点，可以设置pt.size = 0
               col = random_colors)
Vln2 <- VlnPlot(lung_all,
               features = c("nFeature_RNA", "nCount_RNA", "percent.mt"), 
               ncol = 3, 
               group.by = "orig.ident",
               pt.size = 0, #不需要显示点，可以设置pt.size = 0
               col = random_colors)
Vln1+Vln2


#添加标签
lung_all@meta.data$celltype
table(lung_all@meta.data$celltype)
Idents(lung_all)<-"group"
# 生成三个小提琴图
Vln1 <- VlnPlot(lung_all,
                features = c("nFeature_RNA"), 
                pt.size = 0,  # 不显示点
                cols = c("blue", "red")) +  # 设置小提琴图颜色
  labs(y = "Feature Count") +  # 设置统一的 y 轴标题
  theme(legend.position = "none")  # 去掉图例

Vln2 <- VlnPlot(lung_all,
                features = c("nCount_RNA"), 
                pt.size = 0,  # 不显示点
                cols = c("blue", "red")) +  # 设置小提琴图颜色
  labs(y = "Total Count") +  # 设置统一的 y 轴标题
  theme(legend.position = "none")  # 去掉图例

Vln3 <- VlnPlot(lung_all,
                features = c("percent.mt"), 
                pt.size = 0,  # 不显示点
                cols = c("blue", "red")) +  # 设置小提琴图颜色
  labs(y = "Mitochondrial % ") +  # 设置统一的 y 轴标题
  theme(legend.position = "none")  # 去掉图例

# 使用 plot_layout() 明确指定排列方式：1行3列
Vln1 + Vln2 + Vln3 + plot_layout(ncol = 3)


Idents(lung_all)<-"orig.ident"
Vln1 <- VlnPlot(lung_all,
                features = c("nFeature_RNA"), 
                pt.size = 0,  # 不显示点
                cols = c("#1f77b4", "#ff7f0e", "#2ca02c", "#d62728")) +  # 设置小提琴图颜色
  labs(y = "Feature Count")+  # 设置统一的 y 轴标题
  theme(legend.position = "none")  # 去掉图例

Vln2 <- VlnPlot(lung_all,
                features = c("nCount_RNA"), 
                pt.size = 0,  # 不显示点
                cols = c("#1f77b4", "#ff7f0e", "#2ca02c", "#d62728")) +  # 设置小提琴图颜色
  labs(y = "Total Count")+  # 设置统一的 y 轴标题
  theme(legend.position = "none")  # 去掉图例

Vln3 <- VlnPlot(lung_all,
                features = c("percent.mt"), 
                pt.size = 0,  # 不显示点
                cols = c("#1f77b4", "#ff7f0e", "#2ca02c", "#d62728")) +  # 设置小提琴图颜色
  labs(y = "Mitochondrial % ") +  # 设置统一的 y 轴标题
  theme(legend.position = "none")  # 去掉图例

# 使用 plot_layout() 明确指定排列方式：1行3列
Vln1 + Vln2 + Vln3 + plot_layout(ncol = 3)


ggsave("~/liwang/yu_renwu/Trpv4-lung/lung-photo/1小提琴图.pdf", plot = Vln, width = 12, height = 8) 
plot1 <- FeatureScatter(lung_all, feature1 = "nCount_RNA", feature2 = "percent.mt")
plot2 <- FeatureScatter(lung_all, feature1 = "nCount_RNA", feature2 = "nFeature_RNA")
plot1 + plot2
ggsave("~/liwang/yu_renwu/Trpv4-lung/lung-photo/2Scatter图.pdf", plot = plot1 + plot2, width = 12, height = 8) 
##规范化数据
lung_all <- NormalizeData(lung_all, 
                          normalization.method = "LogNormalize", 
                          scale.factor = 10000)
##识别高度可变的特征（特征选择）
lung_all <- FindVariableFeatures(lung_all, 
                                 selection.method = "vst", 
                                 nfeatures = 2000)
top10 <- head(VariableFeatures(lung_all), 10)
plot1 <- VariableFeaturePlot(lung_all)#查看变量要素 
plot2 <- LabelPoints(plot = plot1,points = top10,repel = TRUE)#将文本标签插入到图中

##缩放数据
lung.all.genes <- rownames(lung_all)
lung_all <- ScaleData(lung_all, features = lung.all.genes)

#
#原始表达矩阵
GetAssayData(lung_all ,slot="counts",assay="RNA") 
#标准化之后的表达矩阵              
GetAssayData(lung_all ,slot="data",assay="RNA")
#中心化之后的表达矩阵 
GetAssayData(lung_all ,slot="scale.data",assay="RNA")
a<-lung_all@meta.data
#

##执行线性降维
lung_all <- RunPCA(lung_all, features = VariableFeatures(lung_all)) 
print(lung_all[["pca"]], dims = 1:5, nfeatures = 5)
lung_all@meta.data$group <- substr(rownames(lung_all@meta.data), 1, 2)
VizDimLoadings(lung_all, dims = 1:2, reduction = "pca")
DimPlot(lung_all, reduction = "pca") + NoLegend()
DimHeatmap(lung_all, dims = 1, cells = 500, balanced = TRUE)
DimHeatmap(lung_all, dims = 1:15, cells = 500, balanced = TRUE)
b <- DimPlot(lung_all, reduction = "pca", group.by=c("orig.ident","group")) #根据组别和样本画图
ggsave("~/liwang/yu_renwu/Trpv4-lung/lung-photo/3组别和样本画图图.pdf", plot = b, width = 12, height = 8) 
##确定数据集的“维度”
Elbow <- ElbowPlot(lung_all, ndims=20, reduction="pca") #这里的拐点决定后面的dims值
ElbowPlot(lung_all)
ggsave("~/liwang/yu_renwu/Trpv4-lung/lung-photo/4拐点图.pdf", plot = Elbow, width = 12, height = 8) 
##去除批次效应
pc.num=1:10
lung_all <- RunHarmony(lung_all, "orig.ident")
names(lung_all@reductions)
##对细胞进行聚类
lung_all <- FindNeighbors(lung_all,reduction = "harmony",dims = pc.num)
lung_all <- FindClusters(lung_all, resolution = 0.5)
length(levels(Idents(lung_all)))
table(lung_all@active.ident)
lung_all <- RunUMAP(lung_all,  dims = pc.num,reduction = "harmony")
embed_umap <- Embeddings(lung_all, 'umap')
saveRDS(lung_all, file="~/liwang/yu_renwu/Trpv4-lung/lung_all.rds")

DimPlot(lung_all, reduction = "umap",label=T)
zumap<-DimPlot(lung_all,group.by = "seurat_clusters",reduction = "umap",label=T )
ggsave("~/liwang/yu_renwu/Trpv4-lung/lung-photo/ZUMAP-未注释.pdf", plot = zumap, width = 12, height = 8) 
UMAP<-DimPlot(lung_all,group.by = c("seurat_clusters", "orig.ident","group"),reduction = "umap",label=T )
ggsave("~/liwang/yu_renwu/Trpv4-lung/lung-photo/UMAP-未注释.pdf", plot = UMAP, width = 24, height = 8)
UMAP1<-DimPlot(lung_all,group.by = c("seurat_clusters", "group"),reduction = "umap",label=T )
ggsave("~/liwang/yu_renwu/Trpv4-lung/lung-photo/UMAP1-未注释.pdf", plot = UMAP1, width = 12, height = 8) 

UMAP_group<-DimPlot(lung_all,group.by = c("group"),reduction = "umap",label=T )
ggsave("~/liwang/yu_renwu/Trpv4-lung/lung-photo/UMAP_group-未注释.pdf", plot = UMAP_group, width = 12, height = 8) 

U1<-DimPlot(lung_all,group.by = "seurat_clusters",split.by = "orig.ident",reduction = "umap",label=T )
ggsave("~/liwang/yu_renwu/Trpv4-lung/lung-photo/UMAP-cluster-orig.ident.pdf", plot = U1, width = 24, height = 8) 
U2<-DimPlot(lung_all,group.by = "seurat_clusters",split.by = "group",reduction = "umap",label=T )
ggsave("~/liwang/yu_renwu/Trpv4-lung/lung-photo/UMAP-KI比WT未注释.pdf", plot = U2, width = 24, height = 8) 


DimPlot(lung_all,group.by = "celltype",split.by = "orig.ident",reduction = "umap",label=T )

##########################################################
set.seed(123)
#再次选择合适的dim值
dim=10
scRNA_harmony<-FindNeighbors(scRNA_harmony,reduction = "harmony",dims = 1:10)
scRNA_harmony<-FindClusters(
  object = scRNA_harmony,
  resolution = c(seq(0.1,1,0.1))#从0.1开始到1，0.1的间隔
)

#查看特定分辨率的分群效果
colnames(scRNA_harmony@meta.data)
table(scRNA_harmony$RNA_snn_res.0.3)

P1 <- DimPlot(scRNA_harmony,reduction = "umap",group.by = "RNA_snn_res.0.1", 
              label = T, repel = F, shuffle = T)
P2 <- DimPlot(scRNA_harmony,reduction = "umap",group.by = "RNA_snn_res.0.2", 
              label = T, repel = F, shuffle = T)
P3 <- DimPlot(scRNA_harmony,reduction = "umap",group.by = "RNA_snn_res.0.3", 
              label = T, repel = F, shuffle = T)
P4 <- DimPlot(scRNA_harmony,reduction = "umap",group.by = "RNA_snn_res.0.4", 
              label = T, repel = F, shuffle = T)
P5 <- DimPlot(scRNA_harmony,reduction = "umap",group.by = "RNA_snn_res.0.5", 
              label = T, repel = F, shuffle = T)
P6 <- DimPlot(scRNA_harmony,reduction = "umap",group.by = "RNA_snn_res.0.6", 
              label = T, repel = F, shuffle = T)
P7 <- DimPlot(scRNA_harmony,reduction = "umap",group.by = "RNA_snn_res.0.7", 
              label = T, repel = F, shuffle = T)
P8 <- DimPlot(scRNA_harmony,reduction = "umap",group.by = "RNA_snn_res.0.8", 
              label = T, repel = F, shuffle = T)
P9 <- DimPlot(scRNA_harmony,reduction = "umap",group.by = "RNA_snn_res.0.9", 
              label = T, repel = F, shuffle = T)
P10 <- DimPlot(scRNA_harmony,reduction = "umap",group.by = "RNA_snn_res.1", 
               label = T, repel = F, shuffle = T)
P = P1 + P2 + P3 + P4 + P5 + P6 + P7 + P8 + P9 + P10 + plot_layout(ncol = 5)
ggsave(P ,filename = "~/liwang/yu_renwu/Trpv4-lung/lung-photo/RNA_snn_res.0.1-1.pdf",width = 25,height = 8)
##########################################################


lung_all<-readRDS(file = "~/liwang/yu_renwu/Trpv4-lung/lung_all.rds")
#寻找差异基因默认wilcox方法
lung.diff.wilcox = FindAllMarkers(lung_all)
lung.top5 <- lung.diff.wilcox %>% group_by(cluster) %>% top_n(n = 5, wt = avg_log2FC)
DH=DoHeatmap(lung_all, features = lung.top5$gene) + NoLegend()
ggsave("~/liwang/yu_renwu/Trpv4-lung/DoHeatmap.pdf", plot = DH, width = 40, height = 40) 


write.csv(lung.diff.wilcox, "~/liwang/yu_renwu/Trpv4-lung/lung_diff_genes_wilcox.csv", row.names = F)
write.csv(lung.top5, "~/liwang/yu_renwu/Trpv4-lung/lungtop5_diff_genes_wilcox.csv", row.names = F)

all.markers = lung.diff.wilcox %>% select(gene, everything()) %>% subset(p_val<0.05)
all.markers.top5 <- all.markers %>% group_by(cluster) %>% top_n(n = 5, wt = avg_log2FC)
write.csv(all.markers, "~/liwang/yu_renwu/Trpv4-lung/lung_all.markers.csv", row.names = F)
write.csv(all.markers.top5 , "~/liwang/yu_renwu/Trpv4-lung/lung_all.markers.top5.csv", row.names = F)


#细胞比例图（未注释）
lung_meta.data <- lung_all@meta.data
lung_bili <- as.data.frame(table(lung_all@meta.data$group,
                                 lung_all@meta.data$orig.ident,
                                 lung_all@meta.data$seurat_clusters))
colnames(lung_bili)<-c("group","sample","cluster","number")
sample_color<-sample(colors(), 26)
p1=ggplot(data = lung_bili,aes(y=number,x=sample,fill=cluster))+
  geom_bar(stat = "identity",position = "fill",width = 0.5)
p2=ggplot(data = lung_bili,aes(y=number,x=group,fill=cluster))+
  geom_bar(stat = "identity",position = "fill",width = 0.5)
p12 <- p1+p2
ggsave("~/liwang/yu_renwu/Trpv4-lung/lung-photo/细胞比例-未注释.pdf", plot = p12, width = 10, height = 6) 
saveRDS(lung_all, file="~/liwang/yu_renwu/Trpv4-lung/0401lung_all.rds")
#挑选基因
lung_all <- readRDS("~/liwang/yu_renwu/Trpv4-lung/0401lung_all.rds")


# Cluster #0
select_genes <- c('Ccl5','Gzma','Nkg7','Trbc2','Itk')

# Cluster #1
select_genes <- c('Igkc','Ebf1','Cd79a','Ighm','Bank1')

# Cluster #2
select_genes <- c('S100a4','Plac8','Ifitm6','Mafb','Pid1')

# Cluster #3
select_genes <- c('Ramp2','Epas1','Adgrf5','Calcrl','Ptprb')

# Cluster #4
select_genes <- c('Chil3','Ear2','Plet1','Ccl6','Lpl')

# Cluster #5
select_genes <- c('S100a9','S100a8','G0s2','Retnlg','Hdc')

# Cluster #6
select_genes <- c('Inmt','Gpx3','Mgp','Limch1','Fmo2')

# Cluster #7
select_genes <- c('Ccl17','Cst3','Ccl22','H2-Ab1','H2-Eb1')

# Cluster #8
select_genes <- c('Ager','Hopx','Cldn18','Hba-a1','Hbb-bs')

# Cluster #9
select_genes <- c('Dcn','Gsn','Clec3b','Mgp','Col1a2')

# Cluster #10
select_genes <- c('C1qb','C1qa','C1qc','Pf4','Ccl8')

# Cluster #11
select_genes <- c('Chil3','Gdf15','Ctsd','Plet1','Lpl')

# Cluster #12
select_genes <- c('Acta2','Tagln','Myh11','Myl9','Tpm2')

# Cluster #13
select_genes <- c('Sftpc','Sftpa1','Cxcl15','Sftpb','Scgb1a1')

# Cluster #14
select_genes <- c('Ccl21a','Mmrn1','Lyve1','Tm4sf1','Reln')

# Cluster #15
select_genes <- c('Cbr2','Sec14l3','Wfdc2','Cyp2f2','Scgb1a1')

# Cluster #16
select_genes <- c('Gpx3','Inmt','Limch1','Fmo2','Mfap4')

# Cluster #17
select_genes <- c('Acod1','Gzmb','Ccl4','Il6','Ccl3')

# Cluster #18
select_genes <- c('Cd79a','Trbc2','Ly6d','Igkc','Iglc1')

# Cluster #19
select_genes <- c('Top2a','Mki67','Pclaf','Stmn1','Chil3')

# Cluster #20
select_genes <- c('Top2a','Mki67','Hist1h1b','Stmn1','Hmgb2')

# Cluster #21
select_genes <- c('Igfbp5','Gm20400','Rarres2','Igfbp6','C3')

# Cluster #22
select_genes <- c('Hdc','Retnlg','G0s2','S100a9','S100a8')


# Cluster #0
select_genes <- c('Ccl5','Gzma','Nkg7','Trbc2','Itk','AW112010','Ms4a4b','Il2rb','Camk4','Emb')
p0 <- FeaturePlot(lung_all, features = select_genes, reduction = "umap", label=T, ncol=3)
# Cluster #1
select_genes <- c('Igkc','Ebf1','Cd79a','Ighm','Bank1','Ly6d','Ighd','Iglc2','Cd79b','Igha')
p1 <- FeaturePlot(lung_all, features = select_genes, reduction = "umap", label=T, ncol=3)
# Cluster #2
select_genes <- c('S100a4','Plac8','Ifitm6','Mafb','Pid1','Ms4a6c','F13a1','Zeb2','Lyz2','Gda')
p2 <- FeaturePlot(lung_all, features = select_genes, reduction = "umap", label=T, ncol=3)
# Cluster #3
select_genes <- c('Ramp2','Epas1','Adgrf5','Calcrl','Ptprb','Ly6c1','Cdh5','Tspan7','Hpgd','Ly6a')
p3 <- FeaturePlot(lung_all, features = select_genes, reduction = "umap", label=T, ncol=3)
# Cluster #4
select_genes <- c('Chil3','Ear2','Plet1','Ccl6','Lpl','Ear1','Atp6v0d2','Ctsd','Gdf15','Ccl3')
p4 <- FeaturePlot(lung_all, features = select_genes, reduction = "umap", label=T, ncol=3)
# Cluster #5
select_genes <- c('S100a9','S100a8','G0s2','Retnlg','Hdc','Il1r2','Clec4d','Il1b','Acod1','Csf3r')
p5 <- FeaturePlot(lung_all, features = select_genes, reduction = "umap", label=T, ncol=3)
# Cluster #6
select_genes <- c('Inmt','Gpx3','Mgp','Limch1','Fmo2','Mfap4','Gsn','Sparcl1','Cp','Ogn')
p6 <- FeaturePlot(lung_all, features = select_genes, reduction = "umap", label=T, ncol=3)
# Cluster #7
select_genes <- c('Ccl17','Cst3','Ccl22','H2-Ab1','H2-Eb1','H2-Aa','Tnip3','Cd74','Mgl2','Il12b')
p7 <- FeaturePlot(lung_all, features = select_genes, reduction = "umap", label=T, ncol=3)
# Cluster #8
select_genes <- c('Ager','Hopx','Cldn18','Emp2','Pdzd2','Sparc','Gucy1a1','Hba-a2','Hba-a1','Hbb-bs')
p8 <- FeaturePlot(lung_all, features = select_genes, reduction = "umap", label=T, ncol=3)
# Cluster #9
select_genes <- c('Dcn','Gsn','Clec3b','Mgp','Col1a2','Aebp1','Igfbp4','Serping1','Igfbp6','C3')
p9 <- FeaturePlot(lung_all, features = select_genes, reduction = "umap", label=T, ncol=3)
# Cluster #10
select_genes <- c('C1qb','C1qa','C1qc','Pf4','Ccl8','Ccl7','Apoe','Retnla','Cxcl13','Ccl4')
p10 <- FeaturePlot(lung_all, features = select_genes, reduction = "umap", label=T, ncol=3)
# Cluster #11
select_genes <- c('Chil3','Gdf15','Ctsd','Plet1','Lpl','Ccl6','Ear2','Wfdc21','Ear1','Abcg1')
p11 <- FeaturePlot(lung_all, features = select_genes, reduction = "umap", label=T, ncol=3)
# Cluster #12
select_genes <- c('Acta2','Tagln','Myh11','Myl9','Tpm2','Hhip','Mustn1','Tpm1','Dmd','Cald1')
p12 <- FeaturePlot(lung_all, features = select_genes, reduction = "umap", label=T, ncol=3)
# Cluster #13
select_genes <- c('Sftpc','Sftpa1','Cxcl15','Sftpb','Sftpd','Slc34a2','Wfdc2','Chil1','Cbr2','Scgb1a1')
p13 <- FeaturePlot(lung_all, features = select_genes, reduction = "umap", label=T, ncol=3)
# Cluster #14
select_genes <- c('Ccl21a','Mmrn1','Lyve1','Tm4sf1','Reln','Cavin2','Cytl1','Selp','Gng11','Vwf')
p14 <- FeaturePlot(lung_all, features = select_genes, reduction = "umap", label=T, ncol=3)
# Cluster #15
select_genes <- c('Cbr2','Sec14l3','Wfdc2','Cyp2f2','Ccdc153','Dynlrb2','Chchd10','Krt8','Tmem212','Scgb1a1')
p15 <- FeaturePlot(lung_all, features = select_genes, reduction = "umap", label=T, ncol=3)
# Cluster #16
select_genes <- c('Gpx3','Inmt','Ppp1r14a','Pcolce2','Limch1','Fmo2','Aldh1a1','Ogn','Cdo1','Mfap4')
p16 <- FeaturePlot(lung_all, features = select_genes, reduction = "umap", label=T, ncol=3)
# Cluster #17
select_genes <- c('Acod1','Hdc','Cyp11a1','Gzmb','Ifitm1','Ccl4','Rgs1','Il6','Ccl3','Ccl9')
p17 <- FeaturePlot(lung_all, features = select_genes, reduction = "umap", label=T, ncol=3)
# Cluster #18
select_genes <- c('Cd79a','Trbc2','Ly6d','Cd79b','Ms4a4b','Gramd3','Rpl12','Il7r','Igkc','Iglc1')
p18 <- FeaturePlot(lung_all, features = select_genes, reduction = "umap", label=T, ncol=3)
# Cluster #19
select_genes <- c('Top2a','Mki67','Pclaf','Prc1','Ctsk','Stmn1','Gdf15','Tubb5','Tuba1b','Chil3')
p19 <- FeaturePlot(lung_all, features = select_genes, reduction = "umap", label=T, ncol=3)
# Cluster #20
select_genes <- c('Top2a','Mki67','Hist1h1b','Pclaf','Hist1h2ae','Hist1h2ap','Stmn1','Hist1h4d','Hmgb2','Tubb5')
p20 <- FeaturePlot(lung_all, features = select_genes, reduction = "umap", label=T, ncol=3)
# Cluster #21
select_genes <- c('Igfbp5','Upk3b','Gm20400','Gpc3','Ap4e1','Rarres2','Igfbp6','C3','Olfr1033','Abi1')
p21 <- FeaturePlot(lung_all, features = select_genes, reduction = "umap", label=T, ncol=3)
# Cluster #22
select_genes_cluster_22 <- c('Hdc','Retnlg','G0s2','Il1r2','S100a9','S100a8','Stfa2l1','Clec4d','Mxd1','Slpi')
p22 <- FeaturePlot(lung_all, features = select_genes, reduction = "umap", label=T, ncol=3)
ggsave("~/liwang/yu_renwu/Trpv4-lung/p0.pdf", plot = p0, width = 40, height = 40)
ggsave("~/liwang/yu_renwu/Trpv4-lung/p1.pdf", plot = p1, width = 40, height = 40) 
ggsave("~/liwang/yu_renwu/Trpv4-lung/p2.pdf", plot = p2, width = 40, height = 40)
ggsave("~/liwang/yu_renwu/Trpv4-lung/p3.pdf", plot = p3, width = 40, height = 40) 
ggsave("~/liwang/yu_renwu/Trpv4-lung/p4.pdf", plot = p4, width = 40, height = 40) 
ggsave("~/liwang/yu_renwu/Trpv4-lung/p5.pdf", plot = p5, width = 40, height = 40) 
ggsave("~/liwang/yu_renwu/Trpv4-lung/p6.pdf", plot = p6, width = 40, height = 40) 
ggsave("~/liwang/yu_renwu/Trpv4-lung/p7.pdf", plot = p7, width = 40, height = 40) 
ggsave("~/liwang/yu_renwu/Trpv4-lung/p8.pdf", plot = p8, width = 40, height = 40) 
ggsave("~/liwang/yu_renwu/Trpv4-lung/p9.pdf", plot = p9, width = 40, height = 40) 
ggsave("~/liwang/yu_renwu/Trpv4-lung/p10.pdf", plot = p10, width = 40, height = 40) 
ggsave("~/liwang/yu_renwu/Trpv4-lung/p11.pdf", plot = p11, width = 40, height = 40) 
ggsave("~/liwang/yu_renwu/Trpv4-lung/p12.pdf", plot = p12, width = 40, height = 40) 
ggsave("~/liwang/yu_renwu/Trpv4-lung/p13.pdf", plot = p13, width = 40, height = 40) 
ggsave("~/liwang/yu_renwu/Trpv4-lung/p14.pdf", plot = p14, width = 40, height = 40) 
ggsave("~/liwang/yu_renwu/Trpv4-lung/p15.pdf", plot = p15, width = 40, height = 40) 
ggsave("~/liwang/yu_renwu/Trpv4-lung/p16.pdf", plot = p16, width = 40, height = 40) 
ggsave("~/liwang/yu_renwu/Trpv4-lung/p17.pdf", plot = p17, width = 40, height = 40) 
ggsave("~/liwang/yu_renwu/Trpv4-lung/p18.pdf", plot = p18, width = 40, height = 40) 
ggsave("~/liwang/yu_renwu/Trpv4-lung/p19.pdf", plot = p19, width = 40, height = 40) 
ggsave("~/liwang/yu_renwu/Trpv4-lung/p20.pdf", plot = p20, width = 40, height = 40) 
ggsave("~/liwang/yu_renwu/Trpv4-lung/p21.pdf", plot = p21, width = 40, height = 40) 
ggsave("~/liwang/yu_renwu/Trpv4-lung/p22.pdf", plot = p22, width = 40, height = 40) 

VlnPlot(lung_all, features = select_genes, pt.size=0, group.by="seurat_clusters")
FeaturePlot(lung_all, features = select_genes, reduction = "umap", label=T, ncol=3)
DotPlot(lung_all, features = select_genes,group.by="seurat_clusters")

#注释基本细胞类型
lung_meta.data <- lung_all@meta.data
celltype <- c("Alveolar Macrophages","B","Clara","Endothelial","Fibroblast","Macrophages","Mesothelial",
              "Neutrophil","NK","Type II pneumocyte")
lung_meta.data$celltype <- ifelse(lung_meta.data$seurat_clusters == 0, celltype[9],
                             ifelse(lung_meta.data$seurat_clusters == 1, celltype[2],
                                    ifelse(lung_meta.data$seurat_clusters == 2, celltype[6],
                                    ifelse(lung_meta.data$seurat_clusters == 3, celltype[4],
                                    ifelse(lung_meta.data$seurat_clusters == 4, celltype[1],
                                    ifelse(lung_meta.data$seurat_clusters == 5, celltype[8],
                                    ifelse(lung_meta.data$seurat_clusters == 6, celltype[5],
                                    ifelse(lung_meta.data$seurat_clusters == 7, celltype[6],  
                                    ifelse(lung_meta.data$seurat_clusters == 8, celltype[4], 
                                    ifelse(lung_meta.data$seurat_clusters == 9, celltype[5],
                                    ifelse(lung_meta.data$seurat_clusters == 10,celltype[6],
                                    ifelse(lung_meta.data$seurat_clusters == 11, celltype[1],
                                    ifelse(lung_meta.data$seurat_clusters == 12,celltype[5],
                                    ifelse(lung_meta.data$seurat_clusters == 13,celltype[10],
                                    ifelse(lung_meta.data$seurat_clusters == 14,celltype[4],
                                    ifelse(lung_meta.data$seurat_clusters == 15,celltype[3],
                                    ifelse(lung_meta.data$seurat_clusters == 16,celltype[5],
                                    ifelse(lung_meta.data$seurat_clusters == 17,celltype[8],
                                    ifelse(lung_meta.data$seurat_clusters == 18,celltype[9],
                                    ifelse(lung_meta.data$seurat_clusters == 19,celltype[1],
                                    ifelse(lung_meta.data$seurat_clusters == 20,celltype[9],
                                    ifelse(lung_meta.data$seurat_clusters == 21,celltype[7],
                                    ifelse(lung_meta.data$seurat_clusters == 22,celltype[8],
                                           NA)))))))))))))))))))))))
lung_all@meta.data <- lung_meta.data


#特异性基因
select_genes <- c('Ramp2','Cxcl15','Lef1','Il2rb','Retnlg','Mgp','Ms4a6c','Mki67','Cyp2f2','Ly6d','Ear1')


custom_palette <- colorRampPalette(c( "green","red"))
VlnPlot(lung_all, features = select_genes, pt.size=0, group.by="celltype")
Idents(lung_all)
Idents(lung_all) <- 'celltype'
FeaturePlot(lung_all, features = select_genes, reduction = "umap", label=T, ncol=3)
DotPlot(lung_all, features = select_genes,group.by="celltype")
Idents(lung_all) <- 'seurat_clusters'


#细胞比例图（已注释）
lung_meta.data <- lung_all@meta.data
lung_bili_yzs <- as.data.frame(table(lung_all@meta.data$group,
                                     lung_all@meta.data$orig.ident,
                                     lung_all@meta.data$celltype))
colnames(lung_bili_yzs)<-c("group","sample","celltype","number")
sample_color<-sample(colors(), 6)
p3=ggplot(data = lung_bili_yzs,aes(y=number,x=celltype,fill=sample))+
  geom_bar(stat = "identity",position = "fill",width = 0.5)
p4=ggplot(data = lung_bili_yzs,aes(y=number,x=celltype,fill=group))+
  geom_bar(stat = "identity",position = "fill",width = 0.5)
p34 <- p3+p4
UMAP=UMAP_celltype<-DimPlot(lung_all,group.by = c("celltype"),reduction = "umap",label=T )
lung_all<-readRDS(file = "~/liwang/yu_renwu/Trpv4-lung/lung-photo/lung_all_y.rds")
saveRDS(lung_all, file="~/liwang/yu_renwu/Trpv4-lung/lung-photo/lung_all_y.rds")


#Go通路富集
library(clusterProfiler)
library(org.Mm.eg.db)
library(stringr)


B <- subset(lung_all@meta.data, celltype=="B")
B_cell<- subset(lung_all, cells=row.names(B))
B_marker <- FindMarkers(B_cell, ident.1 = "KI", ident.2 = "WT", test.use = "wilcox", 
                        logfc.threshold = 0, group.by = "group")

B_marker2 <- subset(B_marker, p_val<0.05&abs(avg_log2FC)>0.15)
B_marker2$gene <- rownames(B_marker2)
B_marker2$entrez <- mapIds(org.Mm.eg.db, keys=B_marker2$gene, 
                           column="ENTREZID", keytype="SYMBOL")
B_marker2go <- enrichGO(B_marker2$entrez, ont="BP", OrgDb=org.Mm.eg.db,
                        pAdjustMethod="BH", pvalueCutoff=0.05)
dotplot(B_marker2go, showCategory = 10)


B_marker_Z <- subset(B_marker2, avg_log2FC >0.15)
B_marker_F <- subset(B_marker2, avg_log2FC < -0.15)
BgoZ <- enrichGO(B_marker_Z$entrez, ont="BP", OrgDb=org.Mm.eg.db,
                 pAdjustMethod="BH", pvalueCutoff=0.05)
Bz <- dotplot(BgoZ, showCategory = 10,font.size=26)
BgoF <- enrichGO(B_marker_F$entrez, ont="BP", OrgDb=org.Mm.eg.db,
                 pAdjustMethod="BH", pvalueCutoff=0.05)
Bf <- dotplot(BgoF, showCategory = 10,font.size=26)
B <- Bz+Bf
ggsave("~/liwang/yu_renwu/Trpv4-lung/lung-photo/go-kegg/B下降.pdf", plot = Bf, width = 20, height = 16)
ggsave("~/liwang/yu_renwu/Trpv4-lung/lung-photo/go-kegg/B上升.pdf", plot = Bz, width = 20, height = 16)
ggsave("~/liwang/yu_renwu/Trpv4-lung/lung-photo/go-kegg/B.pdf", plot = B, width = 20, height = 16)


celltype <- c("B","T","NK","Alveolar Macrophages","Type II pneumocyte","Neutrophil","Clara",
              "vascular endothelial","Myofibroblast","Fibroblast","Immune cell")


B<- subset(lung_all@meta.data, celltype=="B")
B_cell<- subset(lung_all, cells=row.names(B))
cell<-B_cell 

marker <- FindMarkers(cell, ident.1 = "KI", ident.2 = "WT", test.use = "wilcox", 
                      logfc.threshold = 0, group.by = "group")
marker2 <- subset(marker, p_val<0.05&abs(avg_log2FC)>0.15)
marker2$gene <- rownames(marker2)
marker2$entrez <- mapIds(org.Mm.eg.db, keys=marker2$gene, 
                         column="ENTREZID", keytype="SYMBOL")
marker2go <- enrichGO(marker2$entrez, ont="BP", OrgDb=org.Mm.eg.db,
                      pAdjustMethod="BH", pvalueCutoff=0.05)
dotplot(marker2go, showCategory = 10)

marker_Z <- subset(marker2, avg_log2FC >0.15)
marker_F <- subset(marker2, avg_log2FC < -0.15)
goZ <- enrichGO(marker_Z$entrez, ont="BP", OrgDb=org.Mm.eg.db,
                pAdjustMethod="BH", pvalueCutoff=0.05)
z <- dotplot(goZ, showCategory = 10,font.size=26)
goF <- enrichGO(marker_F$entrez, ont="BP", OrgDb=org.Mm.eg.db,
                pAdjustMethod="BH", pvalueCutoff=0.05)
f <- dotplot(goF, showCategory = 10,font.size=26)
zf<- z+f
zf
ggsave("~/liwang/yu_renwu/Trpv4-lung/lung-photo/go-kegg/B下降.pdf", plot = f, width = 20, height = 16)
ggsave("~/liwang/yu_renwu/Trpv4-lung/lung-photo/go-kegg/B上升.pdf", plot = z, width = 20, height = 16)
ggsave("~/liwang/yu_renwu/Trpv4-lung/lung-photo/go-kegg/B.pdf", plot = zf, width = 20, height = 16)


#火山图
library(SingleR)
library(celldex)
library(VGAM)
library(monocle)
library(scran)
library(scater)
library(igraph)
library(reshape2)
library(ggrepel)
library(ggsci)
library(scRNAtoolVis)


a<-lung_all@meta.data
Idents(lung_all)
Idents(lung_all) <- 'group'
Idents(lung_all) 


# 1. 使用SplitObject()函数按照细胞类型将Seurat对象分割
split_data <- SplitObject(lung_all, split.by = "celltype")

# 2. 创建一个空的结果列表
results_list <- list()

# 3. 对每个细胞类型的子集运行FindMarkers()函数
for (celltype in names(split_data)) {
  subset_data <- split_data[[celltype]]
  markers <- FindMarkers(subset_data, ident.1 = "KI", ident.2 = "WT", min.pct = 0.001)
  results_list[[celltype]] <- markers
}

# 4. 将结果合并为一个数据框
all_results <- do.call(rbind, results_list)
df <- all_results
df$cluster <- substr(rownames(df), 1, regexpr("\\.", rownames(df)) - 1)
df$gene <- substr(rownames(df), regexpr("\\.", rownames(df)) + 1, nchar(rownames(df)))

my_palette <- c("#EE3B3B", "#FF7F00", "#CD6600", "#8B2323", "#DEB887", "#76EEC6",
                "#F0FFFF", "#008B8B", "#FFB90F", "#F5F5DC", "#1F1F1F")

# 将调色板传递给 jjVolcano() 函数
plot <- jjVolcano(diffData = df, tile.col = my_palette)
plot <- plot + ggtitle("KI vs WT")
plot


#热图
# install.packages("devtools")
devtools::install_github("junjunlab/ggSCvis")

3# or
remotes::install_github("junjunlab/ggSCvis")

library(SeuratData)
library(Seurat)
library(ggplot2)
library(ggSCvis)

library(dplyr)
library(Seurat)
library(patchwork)
library(Matrix)
library(BiocManager)
library(tidyverse)
library(ggplot2)
library(harmony)
library(SingleR)
library(celldex)
library(VGAM)
library(monocle)
library(scran)
library(scater)
library(igraph)
library(reshape2)
library(ggrepel)
library(ggsci)
library(scRNAtoolVis)


Idents(lung_all)
Idents(lung_all) <- 'group'
Idents(lung_all) 
# 1. 使用SplitObject()函数按照细胞类型将Seurat对象分割
split_data <- SplitObject(lung_all, split.by = "celltype")

# 2. 创建一个空的结果列表
results_list <- list()

# 3. 对每个细胞类型的子集运行FindMarkers()函数
for (celltype in names(split_data)) {
  subset_data <- split_data[[celltype]]
  markers <- FindMarkers(subset_data, ident.1 = "KI", ident.2 = "WT", min.pct = 0.001)
  results_list[[celltype]] <- markers
}

# 4. 将结果合并为一个数据框
all_results <- do.call(rbind, results_list)
df <- all_results
df$cluster <- substr(rownames(df), 1, regexpr("\\.", rownames(df)) - 1)
df$celltype <- substr(rownames(df), 1, regexpr("\\.", rownames(df)) - 1)
df$gene <- substr(rownames(df), regexpr("\\.", rownames(df)) + 1, nchar(rownames(df)))

my_palette <- c("#EE3B3B", "#FF7F00", "#CD6600", "#8B2323", "#DEB887", "#76EEC6",
                "#F0FFFF", "#008B8B", "#FFB90F", "#F5F5DC", "green")
# 将调色板传递给 jjVolcano() 函数
plot <- jjVolcano(diffData = df, tile.col = my_palette)


mk1 <- df %>%
  group_by(cluster) %>%
  dplyr::filter(avg_log2FC > 0) %>%
  group_by(cluster) %>%
  arrange(p_val_adj ,avg_log2FC) %>% slice_head(n = 5)

mk2 <- df %>%
  group_by(cluster) %>%
  dplyr::filter(avg_log2FC < 0) %>%
  group_by(cluster) %>%
  arrange(p_val_adj ,avg_log2FC) %>% slice_head(n = 5)


mk<- rbind(mk1, mk2)


write.table(df, file = "~/liwang/yu_renwu/Trpv4-lung/lung-photo/热图/总基因表.csv", sep = "\t", row.names = FALSE)
write.table(mk, file = "~/liwang/yu_renwu/Trpv4-lung/lung-photo/热图/上升和下降前五基因表.csv", sep = "\t", row.names = FALSE)
write.table(mk1, file = "~/liwang/yu_renwu/Trpv4-lung/lung-photo/热图/上升前五基因表.csv", sep = "\t", row.names = FALSE)
write.table(mk2, file = "~/liwang/yu_renwu/Trpv4-lung/lung-photo/热图/下降前五基因表.csv", sep = "\t", row.names = FALSE)


install.packages("pheatmap") # 安装包
install.packages("ggplot2") # 安装包
library(pheatmap) # 加载包
library(ggplot2) # 加载包


Idents(lung_all)="celltype"
d1<-DoHeatmap(lung_all,features = mk1$gene,label = F,slot = "scale.data")
d2<-DoHeatmap(lung_all,features = mk2$gene,label = F,slot = "scale.data")
ggsave("~/liwang/yu_renwu/Trpv4-lung/lung-photo/热图/热图1.pdf", plot = d1, width = 20, height = 16)
ggsave("~/liwang/yu_renwu/Trpv4-lung/lung-photo/热图/热图2.pdf", plot = d2, width = 20, height = 16)
Idents(lung_all)="group"
d3<-DoHeatmap(lung_all,features = mk1$gene,label = F,slot = "scale.data")
d4<-DoHeatmap(lung_all,features = mk2$gene,label = F,slot = "scale.data")
ggsave("~/liwang/yu_renwu/Trpv4-lung/lung-photo/热图/热图3.pdf", plot = d3, width = 20, height = 16)
ggsave("~/liwang/yu_renwu/Trpv4-lung/lung-photo/热图/热图4.pdf", plot = d4, width = 20, height = 16)

x<-lung_all

devtools::install_github("elliefewings/DoMultiBarHeatmap")
library(DoMultiBarHeatmap)

D1<-DoMultiBarHeatmap(lung_all,features = mk$gene,group.by = "celltype", additional.group.by = "group")

D2<-DoMultiBarHeatmap(lung_all,features = mk$gene,group.by = "group", additional.group.by = "celltype")

ggsave("~/liwang/yu_renwu/Trpv4-lung/lung-photo/热图/热图-多分组1.pdf", plot = D1, width = 20, height = 20)
ggsave("~/liwang/yu_renwu/Trpv4-lung/lung-photo/热图/热图-多分组2.pdf", plot = D2, width = 20, height = 20)


library(Seurat)
library(dplyr)
library(pheatmap)
library(cols4all)
library(ComplexHeatmap)
library(circlize)

Idents(lung_all)
Idents(lung_all) <- 'group'
Idents(lung_all) 


genes <- unique(mk$gene)

aver_dt <- AverageExpression(lung_all,
                             features = genes,
                             group.by = 'group',
                             slot = 'data')
aver_dt <- as.data.frame(aver_dt$RNA)

pheatmap(as.matrix(aver_dt),
         scale = 'row',
         cluster_rows = FALSE,
         cluster_cols = FALSE)


# 判断哪些行是重复的
duplicates <- duplicated(mk$gene)

# 基于gene列去除重复行
mk <- mk[!duplicates, ]

#行列注释信息色块添加
#行注释
cell_anno <- data.frame(cell_anno = mk$celltype,
                        row.names = mk$gene )


#列注释
group_anno <- data.frame(group_anno = colnames(aver_dt),
                         row.names = colnames(aver_dt))

#将行列注释信息添加到热图：
pheatmap(as.matrix(aver_dt),
         scale = "row",
         cluster_rows = FALSE,
         cluster_cols = FALSE,
         annotation_col = group_anno, #列注释色块添加
         annotation_row = cell_anno) #行注释色块添加


####################################################cellchat细胞通讯
library(dplyr)
library(Seurat)
library(patchwork)
library(Matrix)
library(BiocManager)
library(tidyverse)
library(ggplot2)
library(harmony)
library(CellChat)
library(SingleR)
library(celldex)
library(ggalluvial)
library(VGAM)
library(monocle)
library(scran)
library(scater)
library(igraph)
library(magrittr)
library(NMF)
library(circlize)
library(ComplexHeatmap)
library(uwot)

saveRDS(cellchat, file="~/liwang/yu_renwu/Trpv4-lung/lung-photo/细胞通讯cellchat/lung_cellchat.rds")
saveRDS(WT.cellchat, file="~/liwang/yu_renwu/Trpv4-lung/lung-photo/细胞通讯cellchat/lung_WT.cellchat.rds")
saveRDS(KI.cellchat, file="~/liwang/yu_renwu/Trpv4-lung/lung-photo/细胞通讯cellchat/lung_KI.cellchat.rds")
write.csv(WT.df.net, file = "~/liwang/yu_renwu/Trpv4-lung/lung-photo/细胞通讯cellchat/WT.df.net.csv", sep = "\t", row.names = FALSE)
write.csv(KI.df.net, file = "~/liwang/yu_renwu/Trpv4-lung/lung-photo/细胞通讯cellchat/KI.df.net.csv", sep = "\t", row.names = FALSE)

cellchat<-readRDS(file = "~/liwang/yu_renwu/Trpv4-lung/lung-photo/细胞通讯cellchat/lung_cellchat.rds")
WT.cellchat<-readRDS(file = "~/liwang/yu_renwu/Trpv4-lung/lung-photo/细胞通讯cellchat/lung_WT.cellchat.rds")
KI.cellchat<-readRDS(file = "~/liwang/yu_renwu/Trpv4-lung/lung-photo/细胞通讯cellchat/lung_KI.cellchat.rds")

cellchat<- lung_cellchat
immune.combined <- lung_all
Idents(immune.combined)
Idents(immune.combined) <- 'celltype'
Idents(immune.combined)
WT.object <- subset(immune.combined, group == "WT")
KI.object <- subset(immune.combined, group == "KI")
b <- WT.object@meta.data
c <- KI.object@meta.data
DimPlot(WT.object , reduction = "umap")
DimPlot(KI.object , reduction = "umap")

# CellChat提供的鼠的配受体数据库
CellChatDB <- CellChatDB.mouse
unique(CellChatDB$interaction$annotation)
# "Secreted Signaling" ，"ECM-Receptor"， "Cell-Cell Contact" 三种可选
# CellChatDB.use <- subsetDB(CellChatDB, search = "Secreted Signaling")
#############################################################
#出现以下警告时：
#> KI.cellchat <- subsetData(KI.cellchat)
#Issue identified!! Please check the official Gene Symbol of the following genes:
#  H2-BI H2-Ea-ps

#运行以下代码
CellChatDB <-
  CellChatDB.mouse # use CellChatDB.mouse if running on mouse data

# Fix "H2-BI" and "H2-Ea-ps" typo in CellChatDB.mouse
CellChatDB$interaction["H2-BI_KIR3DL1", "interaction_name"] = "H2-BL_KIR3DL1"
CellChatDB$interaction["H2-BI_KIR3DL1", "ligand"] = "H2-Bl"
CellChatDB$interaction["H2-BI_KIR3DL1", "interaction_name_2"] = "H2-bl - Kir3dl1"
rownames(CellChatDB$interaction)[rownames(CellChatDB$interaction) == "H2-BI_KIR3DL1"] = "H2-BL_KIR3DL1"

CellChatDB$interaction["H2-EA-PS_CD4", "interaction_name"] = "H2-EA_CD4"
CellChatDB$interaction["H2-EA-PS_CD4", "ligand"] = "H2-Ea"
CellChatDB$interaction["H2-EA-PS_CD4", "interaction_name_2"] = "H2-ea - Cd4"
rownames(CellChatDB$interaction)[rownames(CellChatDB$interaction) == "H2-EA-PS_CD4"] = "H2-EA_CD4"
#############################################################


## WT组样本chellchat分析
WT.object <- subset(immune.combined, group == "WT")
WT.data.input <-
  GetAssayData(WT.object, assay = "RNA", slot = "data")
WT.meta <- WT.object@meta.data[, c("group", "celltype")]
# WT.meta$CellType %<>% as.vector(.)
WT.cellchat <- createCellChat(object = WT.data.input)
WT.cellchat <- addMeta(WT.cellchat, meta = WT.meta)
WT.cellchat <- setIdent(WT.cellchat, ident.use = "celltype")
unique(WT.meta$celltype)
WT.cellchat@DB <- CellChatDB
WT.cellchat <- subsetData(WT.cellchat)
WT.cellchat <- identifyOverExpressedGenes(WT.cellchat)
WT.cellchat <- identifyOverExpressedInteractions(WT.cellchat)
WT.cellchat <- projectData(WT.cellchat, PPI.mouse)
WT.cellchat <- computeCommunProb(WT.cellchat)
#WT.cellchat <- computeCommunProb(WT.cellchat,type = "truncatedMean",trim = 0.1)
WT.cellchat <- filterCommunication(WT.cellchat, min.cells = 10)
WT.df.net <- subsetCommunication(WT.cellchat)
library(DT)
DT::datatable(WT.df.net)
WT.cellchat <- computeCommunProbPathway(WT.cellchat)
WT.cellchat <-
  netAnalysis_computeCentrality(WT.cellchat, slot.name = "netP")
WT.cellchat <- aggregateNet(WT.cellchat)
groupSize <- as.numeric(table(WT.cellchat@idents))
groupSize


## KI组样本Cellchat分析
KI.object <- subset(immune.combined, group == "KI")
KI.data.input <-
  GetAssayData(KI.object, assay = "RNA", slot = "data")
KI.meta = KI.object@meta.data[, c("group", "celltype")]
KI.meta$CellType %<>% as.vector(.)
KI.cellchat <- createCellChat(object = KI.data.input)
KI.cellchat <- addMeta(KI.cellchat, meta = KI.meta)
KI.cellchat <- setIdent(KI.cellchat, ident.use = "celltype")
unique(KI.meta$celltype)
KI.cellchat@DB <- CellChatDB
KI.cellchat <- subsetData(KI.cellchat)
KI.cellchat <- identifyOverExpressedGenes(KI.cellchat)
KI.cellchat <- identifyOverExpressedInteractions(KI.cellchat)
KI.cellchat <- projectData(KI.cellchat, PPI.mouse)
KI.cellchat <- computeCommunProb(KI.cellchat)
#KI.cellchat <- computeCommunProb(KI.cellchat,type = "truncatedMean",trim = 0.1)
KI.cellchat <- filterCommunication(KI.cellchat, min.cells = 10)
KI.df.net <- subsetCommunication(KI.cellchat)
library(DT)
DT::datatable(KI.df.net)
KI.cellchat <- computeCommunProbPathway(KI.cellchat)
KI.cellchat <-
  netAnalysis_computeCentrality(KI.cellchat, slot.name = "netP")
KI.cellchat <- aggregateNet(KI.cellchat)
groupSize <- as.numeric(table(KI.cellchat@idents))
groupSize

##合并

object.list <- list(WT = WT.cellchat,KI = KI.cellchat)
cellchat <-
  mergeCellChat(object.list, add.names = names(object.list))
cellchat

#1#第一部分：预测细胞通信的一般原理
#1.1#比较交互总数和交互强度
gg1 <-
  compareInteractions(cellchat, show.legend = F, group = c(1, 2))
gg2 <-
  compareInteractions(
    cellchat,
    show.legend = F,
    group = c(1, 2),
    measure = "weight"
  )
gg1 + gg2
#1.2#比较不同细胞群之间的相互作用数量和强度
#1.2.1#不同细胞群之间的相互作用数量或强度的差异
par(mfrow = c(1, 2), xpd = TRUE)
netVisual_diffInteraction(cellchat, weight.scale = T)
netVisual_diffInteraction(cellchat, weight.scale = T, measure = "weight")


gg1 <- netVisual_heatmap(cellchat)
#> Do heatmap based on a merged object
gg2 <- netVisual_heatmap(cellchat, measure = "weight")
#> Do heatmap based on a merged object
gg1 + gg2

weight.max <-
  getMaxWeight(object.list, attribute = c("idents", "count"))
par(mfrow = c(1, 2), xpd = TRUE)
for (i in 1:length(object.list)) {
  netVisual_circle(
    object.list[[i]]@net$count,
    weight.scale = T,
    label.edge = F,
    edge.weight.max = weight.max[2],
    edge.width.max = 12,
    title.name = paste0("Number of interactions - ", names(object.list)[i])
  )
}


#group.cellType <- c(rep("B cell", 1),rep("Endothelial cell", 1),rep("Hep", 4),rep("HSC", 1),rep("Kupffer cell", 1))
#group.cellType <- factor(group.cellType, levels = c("B cell", "Endothelial cell", "Hep","HSC","Kupffer cell"))
#object.list <- lapply(object.list, function(x) {mergeInteractions(x, group.cellType)})
#cellchat <- mergeCellChat(object.list, add.names = names(object.list))


#weight.max <- getMaxWeight(object.list, slot.name = c("idents", "net", "net"), attribute = c("idents","count", "count.merged"))
#par(mfrow = c(1,2), xpd=TRUE)
#for (i in 1:length(object.list)) {
# netVisual_circle(object.list[[i]]@net$count.merged, weight.scale = T, label.edge= F, edge.weight.max = weight.max[3], edge.width.max = 12, title.name = paste0("Number of interactions - ", names(object.list)[i]))
#}

celltype <- c("B","T","NK","Alveolar Macrophages","Type II pneumocyte","Neutrophil","Clara",
              "vascular endothelial","Myofibroblast","Fibroblast","Immune cell")
weight.max <- getMaxWeight(object.list, attribute = c("idents","count"))
par(mfrow = c(4,6), xpd=TRUE)

for (i in 1:length(object.list)) {
  netVisual_circle(object.list[[i]]@net$count, weight.scale = T, label.edge= F, edge.weight.max = weight.max[2], edge.width.max = 5, title.name = paste0("B cell Number of interactions - ", names(object.list)[i]),targets.use = 'B')
}

for (i in 1:length(object.list)) {
  netVisual_circle(object.list[[i]]@net$count, weight.scale = T, label.edge= F, edge.weight.max = weight.max[2], edge.width.max = 5, title.name = paste0("T cell Number of interactions - ", names(object.list)[i]),targets.use = 'T')
}

for (i in 1:length(object.list)) {
  netVisual_circle(object.list[[i]]@net$count, weight.scale = T, label.edge= F, edge.weight.max = weight.max[2], edge.width.max = 5, title.name = paste0("NK cell Number of interactions - ", names(object.list)[i]),targets.use = 'NK')
}

for (i in 1:length(object.list)) {
  netVisual_circle(object.list[[i]]@net$count, weight.scale = T, label.edge= F, edge.weight.max = weight.max[2], edge.width.max = 5, title.name = paste0("Alveolar Macrophages Number of interactions - ", names(object.list)[i]),targets.use = 'Alveolar Macrophages')
}

for (i in 1:length(object.list)) {
  netVisual_circle(object.list[[i]]@net$count, weight.scale = T, label.edge= F, edge.weight.max = weight.max[2], edge.width.max = 5, title.name = paste0("Type II pneumocyte Number of interactions - ", names(object.list)[i]),targets.use = 'Type II pneumocyte')
}

for (i in 1:length(object.list)) {
  netVisual_circle(object.list[[i]]@net$count, weight.scale = T, label.edge= F, edge.weight.max = weight.max[2], edge.width.max = 5, title.name = paste0("Neutrophil Number of interactions - ", names(object.list)[i]),targets.use = 'Neutrophil')
}

for (i in 1:length(object.list)) {
  netVisual_circle(object.list[[i]]@net$count, weight.scale = T, label.edge= F, edge.weight.max = weight.max[2], edge.width.max = 5, title.name = paste0("Clara cell Number of interactions - ", names(object.list)[i]),targets.use = 'Clara')
}

for (i in 1:length(object.list)) {
  netVisual_circle(object.list[[i]]@net$count, weight.scale = T, label.edge= F, edge.weight.max = weight.max[2], edge.width.max = 5, title.name = paste0("vascular endothelial Number of interactions - ", names(object.list)[i]),targets.use = 'vascular endothelial')
}

for (i in 1:length(object.list)) {
  netVisual_circle(object.list[[i]]@net$count, weight.scale = T, label.edge= F, edge.weight.max = weight.max[2], edge.width.max = 5, title.name = paste0("Myofibroblast Number of interactions - ", names(object.list)[i]),targets.use = 'Myofibroblast')
}

for (i in 1:length(object.list)) {
  netVisual_circle(object.list[[i]]@net$count, weight.scale = T, label.edge= F, edge.weight.max = weight.max[2], edge.width.max = 5, title.name = paste0("Fibroblast Number of interactions - ", names(object.list)[i]),targets.use = 'Fibroblast')
}

for (i in 1:length(object.list)) {
  netVisual_circle(object.list[[i]]@net$count, weight.scale = T, label.edge= F, edge.weight.max = weight.max[2], edge.width.max = 5, title.name = paste0("Immune cell Number of interactions - ", names(object.list)[i]),targets.use = 'Immune cell')
}
weight.max <-
  getMaxWeight(object.list, attribute = c("idents", "count"))
par(mfrow = c(1, 2), xpd = TRUE)
for (i in 1:length(object.list)) {
  netVisual_circle(
    object.list[[i]]@net$weight,
    weight.scale = T,
    label.edge = F,
    edge.weight.max = weight.max[2],
    edge.width.max = 12,
    title.name = paste0(" interactions strength - ", names(object.list)[i])
  )
}

#1.2.2#不同细胞类型之间相互作用或交互强度的差异
#1.3#比较 2D 空间中的主要来源和目标
num.link <-
  sapply(object.list, function(x) {
    rowSums(x@net$count) + colSums(x@net$count) - diag(x@net$count)
  })
weight.MinMax <-
  c(min(num.link), max(num.link)) # control the dot size in the different datasets
gg <- list()
for (i in 1:length(object.list)) {
  gg[[i]] <-
    netAnalysis_signalingRole_scatter(object.list[[i]],
                                      title = names(object.list)[i],
                                      weight.MinMax = weight.MinMax)
}
patchwork::wrap_plots(plots = gg)

#2#第二部分：识别保守和环境特异的信号通路

#2.2#识别并可视化保守和环境特异的信号通路
#2.2.1#比较每个信号通路的整体信息流
gg1 <-
  rankNet(cellchat,
          mode = "comparison",
          stacked = T,
          do.stat = TRUE)
gg2 <-
  rankNet(cellchat,
          mode = "comparison",
          stacked = F,
          do.stat = TRUE)
gg1 + gg2

#2.2.2#比较每个信号通路的整体信息流比较与每个细胞群相关的传出（或传入）信号
library(ComplexHeatmap)
i = 1
pathway.union <-
  union(object.list[[i]]@netP$pathways, object.list[[i + 1]]@netP$pathways)
ht1 = netAnalysis_signalingRole_heatmap(
  object.list[[i]],
  pattern = "outgoing",
  signaling = pathway.union,
  title = names(object.list)[i],
  width = 10,
  height = 16
)
ht2 = netAnalysis_signalingRole_heatmap(
  object.list[[i + 1]],
  pattern = "outgoing",
  signaling = pathway.union,
  title = names(object.list)[i + 1],
  width = 10,
  height = 16
)

draw(ht1 + ht2, ht_gap = unit(0.5, "cm"))

#***
ht1 = netAnalysis_signalingRole_heatmap(
  object.list[[i]],
  pattern = "incoming",
  signaling = pathway.union,
  title = names(object.list)[i],
  width = 10,
  height = 16,
  color.heatmap = "GnBu"
)
ht2 = netAnalysis_signalingRole_heatmap(
  object.list[[i + 1]],
  pattern = "incoming",
  signaling = pathway.union,
  title = names(object.list)[i + 1],
  width = 10,
  height = 16,
  color.heatmap = "GnBu"
)
draw(ht1 + ht2, ht_gap = unit(0.5, "cm"))

ht1 = netAnalysis_signalingRole_heatmap(
  object.list[[i]],
  pattern = "all",
  signaling = pathway.union,
  title = names(object.list)[i],
  width = 10,
  height = 16,
  color.heatmap = "OrRd"
)
ht2 = netAnalysis_signalingRole_heatmap(
  object.list[[i + 1]],
  pattern = "all",
  signaling = pathway.union,
  title = names(object.list)[i + 1],
  width = 10,
  height = 16,
  color.heatmap = "OrRd"
)
draw(ht1 + ht2, ht_gap = unit(0.5, "cm"))


#3#第三部分：识别上调和下调的信号配体对
#整体配受体，上调下调配受体
netVisual_bubble(
  cellchat,
  sources.use = c(1,2,3,4,7,8),
  targets.use = 6,
  comparison = c(1, 2),
  angle.x = 45
)
gg1 <-
  netVisual_bubble(
    cellchat,
    sources.use = c(1,2,3,4,7,8),
    targets.use = 6,
    comparison = c(1, 2),
    max.dataset = 2,
    title.name = "Increased signaling in KI",
    angle.x = 45,
    remove.isolate = T
  )
gg2 <-
  netVisual_bubble(
    cellchat,
    sources.use = c(1,2,3,4,7,8),
    targets.use = 6,
    comparison = c(1, 2),
    max.dataset = 1,
    title.name = "Decreased signaling in KI",
    angle.x = 45,
    remove.isolate = T
  )
gg1 + gg2

signaling.KIIncreased = gg1$data
signaling.KIDecreased = gg2$data


#通路配受体——分组
pathways.show <- c("WNT")
pairLR.CXCL <- extractEnrichedLR(cellchat,
                                 signaling = pathways.show,
                                 geneLR.return = FALSE)
LR.show <- pairLR.CXCL[2,] 
pairLR.CXCL; LR.show
par(mfrow = c(1, 2), xpd = TRUE)
netVisual_individual(WT.cellchat,
                     layout = c('circle'),
                     signaling = pathways.show,
                     pairLR.use = LR.show)
netVisual_individual(KI.cellchat,
                     layout = c('circle'),
                     signaling = pathways.show,
                     pairLR.use = LR.show)


##################
#通路在某一组上的配受体
pairLR.use <- extractEnrichedLR(WT.cellchat, signaling = "SELL")
pairLR.use
netVisual_bubble(
  WT.cellchat,
  sources.use =c(1,4),
  targets.use =c(4,8,9),
  signaling = "WNT",
  angle.x = 45
)
#通路在某一组上的配受体
##################


#通路配受体
pairLR.use <- extractEnrichedLR(cellchat, signaling = "MIF")
pairLR.use
netVisual_bubble(
  cellchat,
  sources.use =1,
  targets.use =c(1:11),
  comparison = c(1,2),
  pairLR.use = pairLR.use,
  angle.x = 45
)


netVisual_bubble(
  cellchat,
  sources.use =c(1,2,3,5,8,9),
  targets.use =c(6,8),
  comparison = c(1,2),
  pairLR.use = pairLR.use,
  angle.x = 45
)

gg1 <-
  netVisual_bubble(
    cellchat,
    sources.use =c(1,2,3,5,8,9),
    targets.use =c(6,8),
    comparison = c(1,2),
    pairLR.use = pairLR.use,
    max.dataset = 2,
    title.name = "Increased signaling in KI",
    angle.x = 45,
    
  )
gg2 <-
  netVisual_bubble(
    cellchat,
    sources.use =c(1,2,3,5,8,9),
    targets.use =c(6,8),
    comparison = c(1,2),
    pairLR.use = pairLR.use,
    max.dataset = 1,
    title.name = "Decreased signaling in KI",
    angle.x = 45,
    
  )
gg1 + gg2


#4#第四部分：使用层次结构图、圆图或和弦图可视比较细胞-细胞通信
#通路网络通讯
pathways.show <- c("MIF")
#VEGF,FN1,SEMA6,TENASCIN,CDH,FGF,SEMA4,PECAM1,CD45,ICAM,HGF,GALECTIN


weight.max <-
  getMaxWeight(object.list,
               slot.name = c("netP"),
               attribute = pathways.show) # control the edge weights across different datasets
par(mfrow = c(1, 2), xpd = TRUE)
for (i in 1:length(object.list)) {
  netVisual_aggregate(
    object.list[[i]],
    signaling = pathways.show,
    layout = "circle",
    edge.weight.max = weight.max[1],
    edge.width.max = 10,
    signaling.name = paste(pathways.show, names(object.list)[i])
  )
}


#通路传入传出热图
par(mfrow = c(1, 2), xpd = TRUE)
ht <- list()
for (i in 1:length(object.list)) {
  ht[[i]] <-
    netVisual_heatmap(
      object.list[[i]],
      signaling = pathways.show,
      color.heatmap = "Reds",
      title.name = paste(pathways.show, "signaling ", names(object.list)[i])
    )
}
ComplexHeatmap::draw(ht[[1]] + ht[[2]], ht_gap = unit(0.5, "cm"))


################################
# Chord diagram
par(mfrow = c(1, 2), xpd = TRUE)
for (i in 1:length(object.list)) {
  netVisual_aggregate(
    object.list[[i]],
    signaling = pathways.show,
    layout = "chord",
    signaling.name = paste(pathways.show, names(object.list)[i])
  )
}

# Chord diagram
group.cellType <-
  c(rep("FIB", 4), rep("DC", 4), rep("TC", 4)) # grouping cell clusters into fibroblast, DC and TC cells
group.cellType <-
  c(
    rep("B cell", 1),
    rep("Endothelial cell", 1),
    rep("Hepatocytes cell", 1),
    rep("HSC", 1),
    rep("Kupffer cell", 1)
  ) # grouping cell clusters into fibroblast, DC and TC cells
names(group.cellType) <- levels(object.list[[1]]@idents)
par(mfrow = c(1, 2), xpd = TRUE)
for (i in 1:length(object.list)) {
  netVisual_chord_cell(
    object.list[[i]],
    signaling = pathways.show,
    group = group.cellType,
    title.name = paste0(pathways.show, " signaling network - ", names(object.list)[i])
  )
}


par(mfrow = c(1, 2), xpd = TRUE)
for (i in 1:length(object.list)) {
  netVisual_chord_gene(
    object.list[[i]],
    sources.use = 3,
    targets.use = 5,
    lab.cex = 0.5,
    title.name = paste0("Signaling from Inflam.FIB - ", names(object.list)[i])
  )
}

# compare all the interactions sending from fibroblast to inflamatory immune cells
par(mfrow = c(1, 2), xpd = TRUE)
for (i in 1:length(object.list)) {
  netVisual_chord_gene(
    object.list[[i]],
    sources.use = c(1:5),
    targets.use = c(1:5),
    title.name = paste0(
      "Signaling received by Inflam.DC and .TC - ",
      names(object.list)[i]
    ),
    legend.pos.x = 100
  )
} 
#Chord diagram
################################

#5#第五部分：比较不同数据集之间的信号基因表达分布

cellchat@meta$datasets = factor(cellchat@meta$datasets, levels = c("WT", "KI")) # set factor level
plotGeneExpression(
  cellchat,
  signaling = "CXCL",
  split.by = "datasets",
  colors.ggplot = F
)
library(ggplot2)


plotGeneExpression(
  cellchat,
  signaling = c("TWEAK"),
  split.by = "datasets",
  colors.ggplot = T
)


Vln1 + Vln2 + Vln3 + plot_layout(ncol = 3)

pathways <- c("ALCAM", "CD6","CD86", "LAMININ", "MIF", "PECAM1", "SELL", 
              "SELPLG", "SEMA4", "TGFb", "THBS")


cellchat@meta$datasets = factor(cellchat@meta$datasets, levels = c("WT", "KI")) # set factor level
P1<-plotGeneExpression(
  cellchat,
  signaling = "ALCAM",
  split.by = "datasets",
  colors.ggplot = F
)
P2<-plotGeneExpression(
  cellchat,
  signaling = "CD6",
  split.by = "datasets",
  colors.ggplot = F
)
P3<-plotGeneExpression(
  cellchat,
  signaling = "CD86",
  split.by = "datasets",
  colors.ggplot = F
)

P4<-plotGeneExpression(
  cellchat,
  signaling = "LAMININ",
  split.by = "datasets",
  colors.ggplot = F
)
P5<-plotGeneExpression(
  cellchat,
  signaling = "MIF",
  split.by = "datasets",
  colors.ggplot = F
)
P6<-plotGeneExpression(
  cellchat,
  signaling = "PECAM1",
  split.by = "datasets",
  colors.ggplot = F
)
P7<-plotGeneExpression(
  cellchat,
  signaling = "SELL",
  split.by = "datasets",
  colors.ggplot = F
)
P8<-plotGeneExpression(
  cellchat,
  signaling = "SELPLG",
  split.by = "datasets",
  colors.ggplot = F
)
P9<-plotGeneExpression(
  cellchat,
  signaling = "SEMA4",
  split.by = "datasets",
  colors.ggplot = F
)
P10<-plotGeneExpression(
  cellchat,
  signaling = "TGFb",
  split.by = "datasets",
  colors.ggplot = F
)
P11<-plotGeneExpression(
  cellchat,
  signaling = "THBS",
  split.by = "datasets",
  colors.ggplot = F
)

P1 + P2 + P3 + P4 + P5 + P6 + P7 + P8 + P9 + P10 + P11 + plot_layout(nrow = 3, ncol = 4)


P1 + P2 + P3 + P4 + P5 + P6 + P7 + P8 + P9 + P10 + P11 + plot_layout(nrow = 3, ncol = 4, byrow = TRUE)


P1 + P2 + P3 + P4 + P5 + P6 + P7 + P8 + P9 + P10 + P11 + plot_layout(nrow = 3, ncol = 4, byrow = TRUE) + 
  plot_annotation(title = "My Plots")


library(patchwork)

# 绘制每个信号通路的表达图
P1 <- plotGeneExpression(cellchat, signaling = "ALCAM", split.by = "datasets", colors.ggplot = F) + 
  theme(plot.margin = margin(5, 5, 5, 5), 
        legend.position = "none",  # 不显示图例
        plot.title = element_text(size = 10))
P2 <- plotGeneExpression(cellchat, signaling = "CD6", split.by = "datasets", colors.ggplot = F) + 
  theme(plot.margin = margin(5, 5, 5, 5), 
        legend.position = "none", 
        plot.title = element_text(size = 10))
P3 <- plotGeneExpression(cellchat, signaling = "CD86", split.by = "datasets", colors.ggplot = F) + 
  theme(plot.margin = margin(5, 5, 5, 5), 
        legend.position = "none", 
        plot.title = element_text(size = 10))
P4 <- plotGeneExpression(cellchat, signaling = "LAMININ", split.by = "datasets", colors.ggplot = F) + 
  theme(plot.margin = margin(5, 5, 5, 5), 
        legend.position = "none", 
        plot.title = element_text(size = 10))
P5 <- plotGeneExpression(cellchat, signaling = "MIF", split.by = "datasets", colors.ggplot = F) + 
  theme(plot.margin = margin(5, 5, 5, 5), 
        legend.position = "none", 
        plot.title = element_text(size = 10))
P6 <- plotGeneExpression(cellchat, signaling = "PECAM1", split.by = "datasets", colors.ggplot = F) + 
  theme(plot.margin = margin(5, 5, 5, 5), 
        legend.position = "none", 
        plot.title = element_text(size = 10))
P7 <- plotGeneExpression(cellchat, signaling = "SELL", split.by = "datasets", colors.ggplot = F) + 
  theme(plot.margin = margin(5, 5, 5, 5), 
        legend.position = "none", 
        plot.title = element_text(size = 10))
P8 <- plotGeneExpression(cellchat, signaling = "SELPLG", split.by = "datasets", colors.ggplot = F) + 
  theme(plot.margin = margin(5, 5, 5, 5), 
        legend.position = "none", 
        plot.title = element_text(size = 10))
P9 <- plotGeneExpression(cellchat, signaling = "SEMA4", split.by = "datasets", colors.ggplot = F) + 
  theme(plot.margin = margin(5, 5, 5, 5), 
        legend.position = "none", 
        plot.title = element_text(size = 10))
P10 <- plotGeneExpression(cellchat, signaling = "TGFb", split.by = "datasets", colors.ggplot = F) + 
  theme(plot.margin = margin(5, 5, 5, 5), 
        legend.position = "none", 
        plot.title = element_text(size = 10))
P11 <- plotGeneExpression(cellchat, signaling = "THBS", split.by = "datasets", colors.ggplot = F) + 
  theme(plot.margin = margin(5, 5, 5, 5), 
        legend.position = "none", 
        plot.title = element_text(size = 10))

# 使用更紧凑的布局参数
P6 + P1 + P3 + P4 + P5 + P2 + P7 + P8 + P9 + P10 + P11 + plot_layout(nrow = 3, ncol = 4, byrow = TRUE, heights = rep(1, 3), widths = rep(1, 4))


pathways.show <- c("WNT")
pairLR.CXCL <- extractEnrichedLR(cellchat,
                                 signaling = pathways.show,
                                 geneLR.return = FALSE)
LR.show <- pairLR.CXCL[2,] 
pairLR.CXCL; LR.show
par(mfrow = c(1, 2), xpd = TRUE)
netVisual_individual(WT.cellchat,
                     layout = c('circle'),
                     signaling = pathways.show,
                     pairLR.use = LR.show)
netVisual_individual(KI.cellchat,
                     layout = c('circle'),
                     signaling = pathways.show,
                     pairLR.use = LR.show)
