# Supplementary material for: Potential role of the Trpv4 c.1491+1G>A mutation in pulmonary fibrosis in a gene-edited mouse model
Source: Front Genet. 2026 Jun 18;17:1834091. doi: 10.3389/fgene.2026.1834091 (PMC13322678; doi:10.3389/fgene.2026.1834091)
Supplement: Supplementary file 3 [file DataSheet1.zip › Supplementary.1/4.WB/ALCAM,CD74/Results.csv]

	Area	Mean	Min	Max	IntDen	RawIntDen			ÄÚ²Î	cd74	ALCAM			cd74/ÄÚ²Î	alcam/ÄÚ²Î
1	0.005	145.727	0	238	0.773	278192			278192	78914	112276			0.283667395	0.403591764
2	0.005	137.55	0	237	0.729	262583			262583	83872	110043			0.319411386	0.41907892
3	0.005	132.306	3	230	0.702	252572			252572	93115	125078			0.368667152	0.495217205
4	0.005	144.47	0	224	0.766	275794			275794	302201	190792			1.095749001	0.6917917
5	0.005	145.845	0	223	0.773	278419			278419	317702	184152			1.141093101	0.661420377
6	0.005	122.943	1	217	0.652	234699			234699	303601	198688			1.293576027	0.846565175
7	0.005	5.147	0	16	0.027	9826
8	0.005	58.814	0	173	0.312	112276
9	0.005	57.644	0	147	0.306	110043
10	0.005	65.52	0	173	0.347	125078
11	0.005	99.943	7	161	0.53	190792
12	0.005	96.465	3	154	0.512	184152
13	0.005	104.08	9	151	0.552	198688
14	0.005	0	0	0	0	0
15	0.005	41.338	1	67	0.219	78914
16	0.005	43.935	1	70	0.233	83872
17	0.005	48.777	7	75	0.259	93115
18	0.005	158.303	42	198	0.839	302201
19	0.005	166.423	48	195	0.883	317702
20	0.005	159.037	33	186	0.843	303601
