# Supplementary material for: Potential role of the Trpv4 c.1491+1G>A mutation in pulmonary fibrosis in a gene-edited mouse model
Source: Front Genet. 2026 Jun 18;17:1834091. doi: 10.3389/fgene.2026.1834091 (PMC13322678; doi:10.3389/fgene.2026.1834091)
Supplement: Supplementary file 3 [file DataSheet1.zip › Supplementary.1/4.WB/CD6/CD6-Results.csv]

	Area	Mean	Min	Max	IntDen	RawIntDen		ÄÚ²Î	Ä¿µÄ	Ä¿µÄ/ÄÚ²Î
1	0.006	147.942	6	238	0.93	334793		334793	28728	0.085808246
2	0.006	151.358	17	237	0.951	342523		342523	26619	0.077714489
3	0.006	155.015	19	235	0.974	350798		350798	27904	0.079544353
4	0.006	167.015	19	239	1.05	377954		377954	39736	0.105134487
5	0.006	165.763	5	239	1.042	375121		375121	37872	0.100959424
6	0.006	174.443	19	237	1.097	394765		394765	36193	0.091682393
7	0.006	12.695	0	36	0.08	28728
8	0.006	11.763	0	32	0.074	26619
9	0.006	12.331	0	40	0.078	27904
10	0.006	17.559	0	47	0.11	39736
11	0.006	16.735	0	48	0.105	37872
12	0.006	15.993	0	54	0.101	36193
