# Supplementary material for: Potential role of the Trpv4 c.1491+1G>A mutation in pulmonary fibrosis in a gene-edited mouse model
Source: Front Genet. 2026 Jun 18;17:1834091. doi: 10.3389/fgene.2026.1834091 (PMC13322678; doi:10.3389/fgene.2026.1834091)
Supplement: Supplementary file 3 [file DataSheet1.zip › Supplementary.1/4.WB/Trpv4/Lung-WB.xlsx]

## Sheet: Sheet1
lung
group Gene	WT Control group	trpv4 exon8:c.1491+1G>A -Het experimental group	trpv4 exon8:c.1491+1G>A -Hom experimental group
TRPV4	18853	7367	890	The values represent the optical density calculated by ImageJ
TRPV4	20552	6138	873
TRPV4	25987	4252	1836
βactin	22659	18324	24071
βactin	20776	15255	21399
βactin	28886	19316	23555
目的/内参-1	0.832031	0.402041	0.036974
目的/内参-2	0.989218	0.40236	0.0407963
目的/内参-3	0.89964	0.220128	0.0779452
The numbers marked in red are used to calculate the differences in protein expression in the lungs of mouse in the WT group, trpv4 exon8:c.1491+1G>A-Het group, and trpv4 exon8:c.1491+1G>A-Hom group, respectively, using an unpaired T test. The yellow part is the P value.
P = 0.0003 for WT and trpv4-Het, P <0.0001 for WT and trpv4-Hom, P = 0.0087 for trpv4-Het and trpv4-Hom.
