# Supplementary material for: Potential role of the Trpv4 c.1491+1G>A mutation in pulmonary fibrosis in a gene-edited mouse model
Source: Front Genet. 2026 Jun 18;17:1834091. doi: 10.3389/fgene.2026.1834091 (PMC13322678; doi:10.3389/fgene.2026.1834091)
Supplement: Supplementary file 4 [file DataSheet2.zip]

Archive with 16 entries (15 files):
- Supplementary.2/
- Supplementary.2/1.Ethical Document1.jpg
- Supplementary.2/10.Trpv4 CDS Sequence-WT.txt
- Supplementary.2/11.Trpv4 primer sequences.docx
- Supplementary.2/12.TRPV4 Protein Sequence-Editing.txt
- Supplementary.2/13.TRPV4 Protein Sequence-WT.txt
- Supplementary.2/14.Zhou Yujiao  Genetic Testing Report.pdf
- Supplementary.2/15.Zhou Yujiao Family Genetic Testing Report.pdf
- Supplementary.2/2.Ethical Document2.jpg
- Supplementary.2/3.Table S1.docx
- Supplementary.2/4.Table S2.docx
- Supplementary.2/5.Table S3.docx
- Supplementary.2/6.Table S4.csv
- Supplementary.2/7.Three-dimensional structure1.png
- Supplementary.2/8.Three-dimensional structure2.png
- Supplementary.2/9.Trpv4 CDS Sequence-Editing.txt
