# Supplementary material for: Potential role of the Trpv4 c.1491+1G>A mutation in pulmonary fibrosis in a gene-edited mouse model
Source: Front Genet. 2026 Jun 18;17:1834091. doi: 10.3389/fgene.2026.1834091 (PMC13322678; doi:10.3389/fgene.2026.1834091)
Supplement: Supplementary file 4 [file DataSheet2.zip › Supplementary.2/12.TRPV4 Protein Sequence-Editing.txt]

MADPGDGPRAAPGEVAEPPGDESGTSGGEAFPLSSLANLFEGEEGSSSLSPVDASRPAGPGDGRPNLRMKFQGAFRKGVPNPIDLLESTLYESSVVPGPKKAPMDSLFDYGTYRHHPSDNKRWRRKVVEKQPQSPKAPAPQPPPILKVFNRPILFDIVSRGSTADLDGLLSFLLTHKKRLTDEEFREPSTGKTCLPKALLNLSNGRNDTIPVLLDIAERTGNMREFINSPFRDIYYRGQTSLHIAIERRCKHYVELLVAQGADVHAQARGRFFQPKDEGGYFYFGELPLSLAACTNQPHIVNYLTENPHKKADMRRQDSRGNTVLHALVAIADNTRENTKFVTKMYDLLLLKCSRLFPDSNLETVLNNDGLSPLMMAAKTGKIGVFQHIIRREVTDEDTRHLSRKFKDWAYGPVYSSLYDLSSLDTCGEEVSVLEILVYNSKIENRHEMLAVEPINELLRDKWRKFGAVSFYINVVSYLCAMVIFTLTAYYQPLEGTMSAHWGAGTRTASAAGQKTAWGWGGRCPAPRWLSLERLWGRQERALLRTQMFGAAGSWCWGQGRTCCICSSRPAPSATLPLPDHSGLPEAGWRGHHALHRSPVLLYQYQRLVHEEMPWSEFSLRRWLLPVTLLHLLCAGGCLCGALPGWDRGLPGCDGLCPGPGLDECAVLHARVEADGDLQHHDSEDPLQRPLPLPACVPALHDRLCLSPGHPPESVHQHEGL
