# Supplementary material for: Potential role of the Trpv4 c.1491+1G>A mutation in pulmonary fibrosis in a gene-edited mouse model
Source: Front Genet. 2026 Jun 18;17:1834091. doi: 10.3389/fgene.2026.1834091 (PMC13322678; doi:10.3389/fgene.2026.1834091)
Supplement: Supplementary file 4 [file DataSheet2.zip › Supplementary.2/6.Table S4.csv]

Differentially expressed genes of different cell populations in the datasets
p_val	avg_log2FC	pct.1	pct.2	p_val_adj	cluster	gene
0	4.262687123	0.428	0.089	0	0	Ccl5
0	3.858790883	0.223	0.03	0	0	Gzma
0	2.903142457	0.42	0.028	0	0	Nkg7
0	2.617954004	0.637	0.04	0	0	Trbc2
0	2.570481873	0.626	0.044	0	0	Itk
0	4.174091702	0.451	0.135	0	1	Igkc
0	4.038067501	0.904	0.117	0	1	Ebf1
0	4.004672209	0.953	0.063	0	1	Cd79a
0	3.897212405	0.913	0.172	0	1	Ighm
0	3.324500615	0.723	0.051	0	1	Bank1
0	2.590861121	0.853	0.245	0	2	S100a4
0	2.574657184	0.816	0.239	0	2	Plac8
0	2.397119643	0.708	0.042	0	2	Ifitm6
0	2.380169688	0.658	0.098	0	2	Mafb
0	2.282104947	0.631	0.168	0	2	Pid1
0	3.70162676	0.903	0.087	0	3	Ramp2
0	3.624638296	0.969	0.181	0	3	Epas1
0	3.621949158	0.948	0.09	0	3	Adgrf5
0	3.605453544	0.921	0.124	0	3	Calcrl
0	3.559998748	0.834	0.061	0	3	Ptprb
0	4.486225074	0.999	0.344	0	4	Chil3
0	3.480762407	0.989	0.111	0	4	Ear2
0	3.365262063	0.987	0.078	0	4	Plet1
0	3.165782484	0.999	0.307	0	4	Ccl6
0	3.03793787	0.985	0.139	0	4	Lpl
0	7.101103719	0.987	0.168	0	5	S100a9
0	7.02451896	0.983	0.214	0	5	S100a8
0	5.188914856	0.958	0.129	0	5	G0s2
0	5.112942412	0.8	0.028	0	5	Retnlg
0	4.152945065	0.929	0.07	0	5	Hdc
0	4.371281713	0.994	0.173	0	6	Inmt
0	3.710240076	0.991	0.163	0	6	Gpx3
0	3.549053528	0.998	0.364	0	6	Mgp
0	3.30963711	0.988	0.122	0	6	Limch1
0	3.284088556	0.985	0.136	0	6	Fmo2
0	4.243928836	0.61	0.065	0	7	Ccl17
0	3.393351967	0.986	0.7	0	7	Cst3
0	3.10424547	0.468	0.026	0	7	Ccl22
0	2.762955722	0.944	0.53	0	7	H2-Ab1
0	2.731697377	0.941	0.497	0	7	H2-Eb1
0	3.634583453	0.281	0.044	0	8	Ager
0	3.0520688	0.496	0.167	0	8	Hopx
0	2.395415268	0.278	0.032	0	8	Cldn18
5.11E-67	2.48049844	0.165	0.074	1.21E-62	8	Hba-a1
2.20E-29	2.737487941	0.219	0.147	5.22E-25	8	Hbb-bs
0	5.178889809	0.923	0.059	0	9	Dcn
0	4.105945943	0.998	0.391	0	9	Gsn
0	3.996205835	0.926	0.068	0	9	Clec3b
0	3.921349041	0.994	0.37	0	9	Mgp
0	3.595987243	0.96	0.097	0	9	Col1a2
0	4.773971122	0.924	0.024	0	10	C1qb
0	4.77264065	0.917	0.024	0	10	C1qa
0	4.344474402	0.894	0.017	0	10	C1qc
0	4.131899307	0.73	0.052	0	10	Pf4
0	3.790434064	0.366	0.014	0	10	Ccl8
0	2.669437737	0.952	0.39	0	11	Chil3
0	2.199935036	0.66	0.151	0	11	Gdf15
0	2.120504198	0.915	0.463	0	11	Ctsd
0	2.087634325	0.764	0.145	0	11	Plet1
0	2.066413852	0.79	0.201	0	11	Lpl
0	5.624820943	0.691	0.056	0	12	Acta2
0	5.31197988	0.752	0.064	0	12	Tagln
0	3.922974168	0.593	0.013	0	12	Myh11
0	3.811922489	0.613	0.042	0	12	Myl9
0	3.771200465	0.621	0.042	0	12	Tpm2
0	8.412618624	0.959	0.378	0	13	Sftpc
0	6.82071489	0.962	0.099	0	13	Sftpa1
0	5.536087093	0.936	0.041	0	13	Cxcl15
0	5.453176566	0.927	0.04	0	13	Sftpb
2.24E-77	5.81299678	0.819	0.536	5.31E-73	13	Scgb1a1
0	5.724055852	0.289	0.01	0	14	Ccl21a
0	2.729954326	0.283	0.004	0	14	Mmrn1
0	2.391310385	0.68	0.079	0	14	Lyve1
0	2.235961291	0.756	0.146	0	14	Tm4sf1
0	2.129312278	0.248	0.005	0	14	Reln
0	5.215428074	0.987	0.08	0	15	Cbr2
0	4.504242745	0.995	0.041	0	15	Sec14l3
0	4.298533528	0.99	0.047	0	15	Wfdc2
0	3.920944647	0.939	0.027	0	15	Cyp2f2
5.70E-177	5.796231095	0.97	0.537	1.35E-172	15	Scgb1a1
3.49E-292	3.908231309	0.922	0.196	8.26E-288	16	Gpx3
1.83E-287	4.059825456	0.928	0.206	4.34E-283	16	Inmt
1.04E-226	3.26461489	0.771	0.158	2.47E-222	16	Limch1
1.94E-226	3.200992434	0.795	0.171	4.59E-222	16	Fmo2
3.59E-171	3.176705909	0.597	0.114	8.50E-167	16	Mfap4
0	3.850325642	0.846	0.101	0	17	Acod1
3.49E-270	4.258995335	0.488	0.044	8.28E-266	17	Gzmb
7.51E-138	4.672859699	0.631	0.14	1.78E-133	17	Ccl4
1.20E-119	4.070474003	0.523	0.112	2.84E-115	17	Il6
1.36E-93	3.892039024	0.573	0.16	3.23E-89	17	Ccl3
6.70E-138	1.205366385	0.926	0.221	1.59E-133	18	Cd79a
1.37E-126	1.300548545	0.713	0.153	3.25E-122	18	Trbc2
3.86E-110	1.180602931	0.667	0.148	9.15E-106	18	Ly6d
9.73E-63	1.678344406	0.574	0.19	2.31E-58	18	Igkc
8.66E-37	1.991873244	0.31	0.088	2.05E-32	18	Iglc1
0	3.184849883	0.99	0.043	0	19	Top2a
0	3.141677435	0.979	0.048	0	19	Mki67
0	2.757755274	0.974	0.019	0	19	Pclaf
1.84E-234	3.224740087	0.995	0.204	4.36E-230	19	Stmn1
1.03E-126	2.980004623	1	0.399	2.44E-122	19	Chil3
0	3.42330171	0.922	0.043	0	20	Top2a
0	3.3542135	0.978	0.048	0	20	Mki67
0	3.069651354	0.81	0.022	0	20	Hist1h1b
2.38E-200	3.258716552	0.961	0.204	5.64E-196	20	Stmn1
2.46E-112	3.38349787	0.989	0.634	5.83E-108	20	Hmgb2
0	4.821061371	0.898	0.04	0	21	Igfbp5
3.15E-228	4.642985371	0.741	0.056	7.46E-224	21	Gm20400
2.90E-188	4.214242764	0.963	0.125	6.87E-184	21	Rarres2
1.69E-170	4.499885349	0.917	0.126	4.01E-166	21	Igfbp6
1.19E-94	3.935562707	0.917	0.254	2.81E-90	21	C3
3.34E-142	2.01605167	0.952	0.126	7.92E-138	22	Hdc
5.45E-141	2.748971487	0.75	0.079	1.29E-136	22	Retnlg
2.13E-111	2.579811918	0.971	0.183	5.04E-107	22	G0s2
5.09E-102	2.839183037	0.99	0.222	1.21E-97	22	S100a9
1.65E-88	3.006170978	0.981	0.265	3.91E-84	22	S100a8
